# Supplementary material for: Novel Hybrid Inulin–Soy Protein Nanoparticles Simultaneously Loaded with (-)-Epicatechin and Quercetin and Their In Vitro Evaluation
Source: Nanomaterials (Basel). 2023 May 11;13(10):1615. doi: 10.3390/nano13101615 (PMC10223423; doi:10.3390/nano13101615)
Supplement: Supplementary file 1 [file nanomaterials-13-01615-s001.zip]

Archive with 1 entries (1 files):
- nanomaterials-2363712-supplementary.pdf
